# Supplementary material for: Electroacupuncture Attenuates Fibromyalgia Pain Through Increased PD-1 Expression in Female Mice
Source: Brain Sci. 2025 Sep 11;15(9):976. doi: 10.3390/brainsci15090976 (PMC12467811; doi:10.3390/brainsci15090976)
Supplement: Supplementary file 1 [file brainsci-15-00976-s001.zip]

Archive with 1 entries (1 files):
- brainsci-3808833-supplementary.pdf
